# Supplementary material for: The association of acute hypercarbia and plasma potassium concentration during laparoscopic surgery: a retrospective observational study
Source: BMC Surg. 2021 Jan 7;21:31. doi: 10.1186/s12893-020-01034-w (PMC7792046; doi:10.1186/s12893-020-01034-w)
Supplement: Supplementary file 1 — Additional file 1: Table S1. Database_Final_CO2_Study_OctR4_2020. [file 12893_2020_1034_MOESM1_ESM.xlsx]

## Sheet: ForSPSS
case.no	age	male	asa	bmi	smoking	lung	coronary	diabetes	hypertension	renal	liver	emergency	lap.type	op_duration	ariscat_score_corrected	fluids	baseline_pH	baseline_PaCO2	baseline_Potassium	end_Surgery_pH	end_Surgery_PaCO2	end_Surgery_Potassium
1	55	1	2	30.78	0	0	0	0	1	0	0	0	2	152		2	7.409	40.7	4.2	7.331	49.9	5.2
2	66	0	2	30.22	0	1	0	0	0	0	0	0	2	215		2	7.446	37	3.8	7.334	44.3	4.3
3	70	0	3	25.61	0	1	0	0	0	0	0	0	2	71		1	7.442	34	3.8	7.256	55.8	3.9
4	71	1	3	27.85	0	0	1	0	1	0	0	0	2	168		2	7.34	49	3.7	7.14	81	4.4
5	55	1	2	19.72	1	0	0	0	0	0	0	0	2	241		3	7.456	35.4	3.9	7.461	31.6	3.7
6	72	1	2	23.84	0	0	1	1	1	1	0	0	2	180	19	1	7.4	33	4.2	7.28	42	4.4
7	44	1	3	43.32	0	1	0	0	0	1	0	0	2	167	24		7.403	39.6	3.3	7.093	89.3	4.2
8	56	1	2	35.8	0	0	0	1	1	0	0	0	2	270	41	3	7.44	39	3.7	7.38	39	3.9
9	80	0	3	30.47	0	0	0	1	1	0	0	0	2	112	14	1	7.407	41.1	3.9	7.379	44	3.6
10	91	1	4	21.97	0	0	1	0	1	0	0	0	2	158	32	2	7.41	45	3.5	7.36	50	3.6
11	54	1	3	23.21	0	1	0	0	1	0	0	0	2	181	34	2	7.35	47.1	3.6	7.3	53	4
12	81	1	3	22.43	0	1	1	0	1	0	0	0	2	155	58	3.8	7.406	37.3	4	7.361	40.5	4.3
13	76	0	3	26.12	0	0	0	1	1	0	0	0	2	200	26	2	7.361	40.3	3.7	7.32	44	4.3
14	55	0	3	28.09	0	0	0	0	0	0	0	0	2	127	19	0.5	7.326	49.1	5.1	7.23	59.2	6.5
15	70	0	3	22.32	1	0	1	1	1	0	1	0	2	122	19	1	7.409	41.4	4.1	7.311	51.3	4.4
16	53	1		30.3	0	0	0	0	0	0	0	0	2	237	26	1	7.412	39.4	4.1	7.423	37	4.3
17	64	0	3	25.28	0	1	0	0	0	0	1	0	2	185	41	2	7.34	44.6	3.7	7.33	43.9	4.5
18	56	0	2	26.47	0	0	0	0	0	0	0	0	2	80	26	1	7.31	50	4.1	7.38	39	4.1
19	48	1	3	50.93	0	0	0	1	1	0	0	1	2	150	24	1	7.375	41	3.5	7.306	49.1	4.2
20	57	1	3	26.83	1	0	0	0	0	0	0	0	2	340	26	2	7.48	37	3.6	7.35	48	3.6
21	62	1	2	27.45	1	0	0	1	1	0	0	0	2	165	19	2	7.377	42.5	4.2	7.234	62.1	4.9
22	63	1	3	30.12	1	1	1	0	0	0	0	0	2	260	26	4	7.386	44.4	3.6	7.28	58	4.2
23	78	0	2	25.39	0	0	0	0	1	0	0	0	2	257	41	2	7.459	33.9	3.7	7.296	51.5	3.6
24	60	0	2	21.22	0	0	0	0	1	0	0	0	2	215	41	1	7.43	44	3.7	7.29	57	3.9
25	68	0	3	30.73	0	1	0	0	1	0	0	0	2	312	49	3	7.401	39	3.9	7.208	59.7	4.8
26	56	1	2	22.52	0	1	0	0	0	0	0	0	2	209	41	2	7.36	50	3.9	7.3	57	4.4
27	73	0	2	22.77	0	0	0	0	1	0	0	0	2	220	41	2	7.21	49	5.5	7.37	40	4.3
28	56	0	3	24.24	1	1	0	0	1	0	0	0	2	196	41	1	7.38	41	3.8	7.28	53.5	4
29	66	1	2	30.33	0	0	0	1	0	0	0	0	2	232	26	2	7.35	45	5	7.13	78	6
30	74	1	2	29.72	0	1	0	0	1	0	0	0	2	320	26	3.4	7.43	39.3	3.7	7.35	45	3.6
31	52	1	2	31.93	0	1	0	0	1	0	0	0	2	145	19	1	7.39	38	4.1	7.3	47	5.2
32	80	1	3	26.18	0	0	1	0	1	0	0	0	2	265	26	3	7.516	28.4	3.7	7.411	35	3.7
33	64	1	2	34.95	0	0	0	0	0	0	0	0	2	235	41	3	7.41	38	4.2	7.34	44	4.7
34	53	1	1	19.85	0	1	0	0	0	0	0	0	2	204	34	2	7.38	48	3.6	7.3	52	4.1
35	71	1	2	31.44	0	0	0	0	1	0	0	0	2	205	41	2	7.481	33	3.5	7.406	40.8	3.6
36	57	1	4	22.48	1	1	0	0	1	0	0	0	2	254	49	2	7.337	49.2	3.8	7.368	46.2	4.1
37	72	1	3	30.68	0	1	0	0	1	0	0	0	2	245	26	2	7.41	39	3.8	7.36	42	4.1
38	74	0	3	20.39	0	0	0	0	1	1	0	0	2	138		1	7.51	36.1	4.1	7.447	36.4	3.6
39	73	1	3	27.31	0	0	1	1	1	0	0	0	2	235	41	1	7.42	39.5	3.7	7.43	33	3.7
40	76	1	3	31.64	0	0	1	1	1	0	0	0	2	167	19	3	7.46	35.3	3.8	7.378	42.8	3.8
41	52	1	2	33.25	0	0	0	1	1	0	1	0	2	188	34	3	7.302	47.1	4.4	7.266	55	3.9
42	49	1	2	30.72	0	0	0	0	1	0	0	0	2	158	16	1	7.423	35.9	4.1	7.312	44.6	4.3
43	78	1	4	29.14	0	0	1	0	1	0	0	0	2	70	11	1	7.315	54.3	3.8	7.322	51.9	3.9
44	66	0	3	32.87	0	0	0	0	1	0	0	0	2	80	3	2	7.32	49	3.8	7.26	57	3.9
45	71	1	2	29.05	1	0	0	0	1	0	0	0	2	190	41	2	7.405	43	3.8	7.294	51.7	4.1
46	82	1	2	25.39	0	0	0	0	1	0	0	1	2	170	55	3	7.462	35.4	3.1	7.323	42.1	3.2
47	55	0	2	39.76	0	0	0	0	1	0	0	0	2	141	34	2	7.42	35	3.8	7.31	46	3.6
48	81	0	3	20.99	0	0	0	0	1	0	0	0	2	285	39	3	7.485	39.3	3.6	7.399	44	3.3
49	55	0	3	46.51	0	1	0	1	1	0	0	0	2	277	41	4.1	7.388	39.5	4.3	7.244	53.5	5
50	58	1	2	29.63	0	0	0	0	1	0	0	0	2	200	41	2	7.33	49.4	4.7	7.283	54.5	4.8
51	82	1	3	26.99	0	0	1	0	1	0	0	0	2	159	40	2	7.41	41.7	4.2	7.377	43.5	4.4
52	66	1	1	39.55	1	1	0	0	1	0	0	0	2	174	27	2	7.44	38	4.1	7.39	43	4.3
53	91	0	2	24.8	0	0	0	0	0	0	0	0	2	105	27	1	7.416	37.3	3.2	7.364	38.7	3.3
54	87	1	3	31.07	0	1	1	1	1	1	0	0	2	114	16	2	7.475	33.5	3.7	7.411	38.9	4.2
55	61	0	2	17.78	1	1	0	0	0	1	0	0	2	75	3	1	7.395	40.2	4.7	7.313	45.5	4.1
56	56	0	2	32.91	1	0	0	0	0	0	0	0	2	240	43	1.6	7.413	41	3.6	7.363	43.8	3.5
57	61	1	3	31.83	0	1	1	0	0	0	0	0	2	175	42	2	7.29	56.1	3.9	7.214	63.8	4.8
58	45	1	4	28.6	0	0	1	1	1	0	0	0	2	215	38	5	7.35	45	3.4	7.3	43	3.3
59	74	1	2	26.85	0	0	0	0	1	0	0	0	2	255	41	2	7.45	40	3.7	7.41	41	3.5
60	69	1	3	30.29	1	1	1	0	1	1	0	0	2	180	19	1	7.36	40	5.6	7.32	45	4.4
61	57	1	2	25.18	0	0	0	0	0	0	0	0	2	177	19	2	7.46	37	3.6	7.49	34	3.7
62	73	1		26.3	0	0	0	0	0	0	0	0	2	295	34	2	7.391	41.2	4	7.303	45.9	4.4
63	61	1	3	35.71	0	1	0	0	0	0	0	1	2	100	26	1	7.408	39.2	4.5	7.366	43.7	4.3
64	49	0	3	27.14	0	0	0	0	0	0	0	0	2	193	23	2	7.445	38.5	4.1	7.362	46.5	4.1
65	70	1	3	31.99	1	1	0	0	0	0	0	0	2	185	26	2	7.389	42.5	4	7.257	57.8	4.8
66	55	1	3	30.24	0	1	0	0	1	0	0	0	2	200	26	3	7.393	41.2	3.8	7.252	62.7	4.3
67	62	1	3	30.78	0	0	0	1	1	0	1	0	2	162	34	2	7.422	44.1	4	7.277	56.9	4.3
68	60	1	2	35.06	0	0	0	0	1	0	0	0	2	245	26	2	7.338	49.6	4.6	7.254	59.9	5.4
69	86	0	3	31.29	0	1	0	1	1	1	0	0	2	110	33	1	7.376	41.7	3.2	7.251	55.3	3.2
70	85	0	3	23.34	0	0	0	0	0	0	0	0	2	142	32	3	7.42	44	3.4	7.5	34	3.8
71	87	0	3	24.22	0	1	0	1	1	1	0	0	2	128	40	1	7.461	44.2	3.2	7.432	41.7	3.7
72	57	0	3	43.44	0	1	0	0	0	0	0	0	2	300	41	2	7.412	40.5	4.1	7.325	44	3.7
73	55	0	3	35.78	0	0	0	0	1	0	0	0	2				7.36	49	3.2	7.4	41	3.1
74	86	1	4	26.54	0	1	0	0	1	1	0	0	2	135	32	2	7.33	46	4.4	7.31	46	4.8
75	72	1	2	29.04	0	1	0	1	1	1	0	0	2	465	41	3.6	7.41	43	3.5	7.32	43	4.3
76	54	1	2	28.43	0	0	0	0	0	0	0	0	2	263	41	3	7.425	39.1	3.7	7.364	44.4	3.8
77	59	1	3	29	0	0	0	1	1	0	0	0	2	183	41	2	7.32	45	4	7.3	46	5
78	75	1	3	29.76	1	1	0	0	1	0	0	0	2	103	11	2	7.35	52	4.2	7.27	60	4.9
79	51	1	3	39.01	0	1	0	1	1	1	0	0	2	166	34	2	7.391	42.7	4.3	7.5	44.9	4.1
80	53	1	2	31.05	0	0	0	0	0	0	0	0	2	243	41	3	7.38	42	4.1	7.36	41	4.4
81	51	0	2	42.6	0	1	0	1	0	0	0	1	2	55	11	1	7.442	41	4	7.396	46.5	3.8
82	64	1	3	34.52	0	0	0	0	0	0	0	0	2	276	41	3	7.34	48	4	7.32	48	4.2
83	43	0	3	34.95	0	1	0	0	0	0	0	0	2	202	23	3	7.43	40	3.9	7.32	53	3.7
84	50	1	1	26.61	0	1	0	0	0	0	0	0	2	169	16	2	7.46	34	4	7.38	36	3.7
85	53	0	2	23.73	0	0	0	0	0	0	1	0	2	150	34	2	7.44	37	4	7.46	37	4.1
86	74	1	2	23.26	1	0	0	0	1	0	0	0	2	225	41	2	7.4	42	3.1	7.31	50.4	3.7
87	70	1	3	25.54	0	1	0	0	0	0	0	0	2	261	41	4	7.399	43.3	3.5	7.394	40.7	3.5
88	64	1	2	31.35	0	0	0	0	0	0	0	0	2	144	19	2	7.391	45.4	5.6	7.405	42.8	4.6
89	42	1	2	39.43	0	1	0	0	1	0	0	0	2	295	38	5	7.34	47.3	4.4	7.26	53	6
90	43	0	3	40.35	0	0	0	1	1	0	0	0	2	115	0	1	7.25	59	4.1	7.27	53	4
91	70	0	3	29.14	0	0	0	1	1	0	1	1	2	110	43	2	7.394	42.4	3.4	7.304	50.4	3.8
92	80	1	1	28.28	0	1	1	0	0	0	0	0	2	358	34	2	7.38	47	4.2	7.25	58	4.3
93	50	0	1	34.6	0	0	0	0	0	1	0	0	2	130	16	0.5	7.46	35	5.2	7.47	34	5
94	42	1	2	19.13	1	0	0	0	0	0	1	0	2	220	31	2				7.344	55.3	4.5
95	89	0	3	28.3	0	0	1	0	1	0	0	0	2	134	32	2.5	7.426	38.5	3.7	7.384	39.5	3.1
96	74	1	3	28.09	0	1	0	1	1	0	0	0	2	126	34	1	7.48	35	3.3	7.42	40	3.4
97	59	0	2	41.38	0	0	0	0	1	0	0	0	2	181	37	2	7.55	29	3.3	7.37	44	3.6
98	57	1	3	28.36	0	0	0	1	1	1	0	0	2	194	26	1.5	7.404	41.6	4.4	7.341	47	4.6
99	65	1	2	27.92	0	0	0	0	0	0	0	0	2	110	3		7.36	50	3.9	7.3	55	3.9
100	70	1	3	24.76	0	1	0	0	1	1	0	0	2	62	3	0.5	7.388	45	4.3	7.42	37.4	4.6
101	57	1	3	23.12	0	1	0	0	0	0	0	0	2	300	26	2	7.437	36.4	4.4	7.347	41.1	3.9
102	58	1	1	28.67	1	0	0	0	1	0	0	0	2	175		1	7.34	48	3.7	7.33	51	4
103	54	0	3	48.76	0	0	0	1	1	0	0	0	2	145	34	2	7.4	38	3.9	7.31	45	4.2
104	58	1	2	35.71	0	0	0	0	0	0	1	0	2	124	34	1	7.42	40	3.8	7.43	37	3.9
105	51	0	3	44.96	0	1	0	0	0	0	0	0	2	270	41	3	7.38	48	3.4	7.31	58	3.5
106	56	0	3	39.63	0	1	0	1	1	0	0	0	2	240	41	2	7.496	34.2	4	7.335	41.9	4.8
107	68	1	1	23.84	0	0	1	1	0	0	0	0	2	114	18	1	7.43	37.7	4.2	7.387	43.4	5
108	51	1	3	24.38	0	0	0	0	0	0	1	0	2	145	34	1	7.38	43	4.5	7.37	43	4.7
109	55	1	3	31.25	1	0	0	0	1	0	0	0	2	395	26	2.5	7.414	45.8	3.7	7.359	40.7	4.1
110	69	1	3	27.44	0	0	0	0	0	0	1	0	2	290	49	2	7.403	42.4	3.9	7.325	47.6	4.4
111	65	0	2	35.5	0	0	0	1	1	0	0	0	2	195	26	2	7.41	43	3.9	7.36	47	3.7
112	62	0	1	27.22	0	0	0	0	0	0	0	0	2	175	59	2	7.483	33.5	3.9	7.418	36.1	3.6
113	82	0	3	25.28	0	0	0	0	1	0	0	1	2	137	66	1	7.48	34	3.4	7.34	46	3.7
114	65	0	2	31.14	0	1	0	0	1	0	0	0	2	230	26	2	7.28	44	4.3	7.14	64	4.7
115	47	0	3	41.79	0	0	0	0	0	0	0	0	2	216	38	2	7.38	43.2	3.6	7.32	51	3.8
116	58	1	3	22.89	1	0	0	0	0	0	0	0	2	140	19	2	7.3	56	4	7.32	51	4.3
117	85	0	3	21.1	0	0	1	1	1	0	0	0	2	188	54	1	7.47	35.4	3.7	7.452	36.4	3.6
118	76	1	3	27.44	0	1	1	0	0	0	0	0	2	250	26	0	7.359	43.3	4.3	7.304	48.9	4.5
119	57	0	2	25.54	0	1	0	0	0	0	0	0	2	93	18	2	7.433	33.7	3.8	7.341	42.7	3.7
120	81	0	3	26.53	0	0	1	0	1	0	0	0	2	218	39	1.1	7.419	39	3.7	7.445	33.1	4.2
121	41	0	1	27.34	1	0	0	0	0	0	0	0	2	150	16	2	7.357	40.4	3.5	7.271	48.1	3.7
122	53	0	3	41.66	1	1	0	0	0	0	0	0	2	240	34	4	7.291	44.6	4.1	7.231	48.3	4.6
123	47	0	2	26.26	0	0	0	0	0	0	0	0	2	213	23	2	7.51	32	3.7	7.49	32	3.7
124	60	0	3	43.21	0	0	0	1	1	0	0	0	2	285	49	4	7.35	41.1	4.1	7.286	39.9	4.4
125	47	0	2	44.29	1	0	0	0	1	0	0	0	2	195	23	2	7.365	43.7	4.3	7.33	44.4	4.1
126	73	0	3	30.86	1	1	1	0	1	0	0	0	2	210	26	2	7.4	49.8	3.7	7.417	48.2	3.5
127	63	0	4	45.84	0	1	0	0	1	0	0	0	2	328		1.5	7.416	42.8	4.6	7.341	48.9	4.8
128	81	0	3	30.12	0	0	1	0	1	0	0	0	2	77	16	1	7.415	40.3	3.9	7.458	35.2	3.4
129	77	1	3	33.9	0	1	1	0	1	0	0	0	2	315	26	5	7.408	41.3	3.9	7.363	43.7	4.5
130	66	1	3	36.72	0	1	0	1	0	0	0	0	2	390	34	3	7.44	38	4.1	7.36	41	5
131	45	1	3	32.72	0	1	0	0	0	0	0	0	2	165	31	2	7.408	45.3	3.6	7.334	50.2	3.8
132	77	1	3	24.77	0	0	1	1	1	0	0	0	2	280	26	3	7.33	44	3.7	7.35	41	3.6
133	46	0	2	31.65	0	0	0	0	0	0	0	0	2	235	23	2.5	7.38	48	3.6	7.22	68	3.6
134	65	0	2	24	0	0	0	0	0	0	0	0	2	220	41	2	7.378	46.5	3.8	7.322	53	4
135	62	1	2	27.01	0	0	0	1	0	0	0	0	2	130	19	1	7.49	34	3.8	7.39	42	4
137	51	1	2	29.07	0	0	0	0	0	0	0	0	2	167	19	1	7.34	49	4.6	7.32	51	4.5
138	76	1	3	26.42	0	0	0	0	1	0	0	0	2	275	41	4.2	7.448	47.4	2.9	7.44	45	2.8
139	55	0	3	55.39	1	0	0	0	1	0	0	0	2	115	11		7.42	41	4.1	7.34	46	4.1
140	65	0	3	47.06	0	1	0	0	1	0	0	0	2	155	34	1	7.39	40	3.5	7.25	53	3.4
141	52	0	1	21.91	0	0	0	0	0	0	0	0	2	183	26	1	7.48	33	3.7	7.4	39	4.3
142	69	1	3	29.22	1	0	1	0	1	0	0	0	2	115	18	1	7.26	55	4.4	7.16	71	5.4
143	70	1	2	25.15	0	0	0	0	1	0	0	0	2	180	19	2	7.444	41.6	3.4	7.426	42.1	3.2
144	76	1	3	20.31	0	1	1	0	1	0	0	0	2	250	41	2.3	7.416	37.4	2.7	7.296	49.6	3.3
145	67	0	3	29.97	0	0	0	0	0	0	0	0	2	75	3	2	7.417	37.5	3.6	7.352	40.1	3.4
146	73	1	2	28.4	0	0	0	0	0	0	0	0	2	190	26	2	7.41	40	4	7.28	55	4.6
147	73	0	3	23.44	0	0	0	0	1	0	0	0	2	145	19	0.5	7.38	47	4.5	7.42	42	4.4
148	82	0		27.07	0	0	0	0	0	0	0	0	2	88	16	1	7.391	40.4	4.2	7.372	43	4.4
149	40	0	2	43.29	0	0	0	0	0	0	0	0	2	135	31	2	7.337	40.7	3.6	7.199	56.7	4
150	57	1	2	34.96	0	1	0	0	1	0	0	0	2	100	18	1	7.478	39.4	3.6	7.45	42	3.7
151	69	1	3	20.9	0	0	0	0	1	0	1	0	2	180	34	2.2	7.43	38	3.8	7.37	44	5.4
152	62	1	3	62.46	0	1	0	0	1	0	0	0	2	102	26	2	7.429	40.4	4.5	7.27	62	4.9
153	81	1	3	22.91	0	0	0	0	1	1	0	0	2	257	47	3	7.33	48	4	7.2	62	4.4
154	59	1	3	35.22	0	1	0	0	1	0	0	0	2	255	41	4	7.4	45.5	3.8	7.34	50	3.6
155	84	1	3	28.33	0	0	1	0	1	0	0	0	2	123	40	1	7.425	40.9	3.8	7.349	51.4	3.8
156	57	1	2	26.12	0	0	0	0	0	0	0	0	2	308	41	3.5	7.404	42.7	3.4	7.39	41	3.9
157	69	1	4	33.87	0	1	1	1	1	1	0	0	2	211	49	2	7.47	38	4.2	7.42	41	4.2
158	47	0	2	33.89	0	0	0	0	0	0	0	0	2	130	16	1	7.44	37	3.9	7.36	43	4.2
159	58	0	2	28.76	1	0	0	0	1	0	0	0	2	217	26	2	7.525	29.4	2.9	7.445	34.7	3.1
160	65	1	3	35.94	0	1	0	1	0	0	1	0	2	210	26	3	7.39	41	4.2	7.32	46	4.9
161	81	0	4	18.58	0	0	0	1	1	0	0	0	2	230	54	2	7.4	40	3.8	7.36	44	5.2
162	58	0	3	20.68	1	0	0	1	0	0	1	0	2	400	41	8.2	7.322	38.2	4	7.22	41	4.7
163	54	0	2	23.88	0	0	0	0	0	0	0	0	2	93	3	1	7.478	34.8	3.7	7.47	34	3.4
164	66	1	3	28	1	1	1	0	1	0	0	0	2	166	19	3	7.37	46	3.8	7.33	49	4
165	74	1	3	31.25	0	0	1	1	1	0	0	0	2	70	3	2	7.39	38	5	7.39	35	7.1
166	64	1	2	30.46	0	0	0	0	1	0	0	0	2	194	26	1	7.4	40.8	4.1	7.386	40.9	5.1
167	68	1	2	27.76	0	1	0	1	1	0	0	0	2	258		2	7.385	45.7	3.4	7.424	35.5	4.1
168	66	1	2	32.46	0	1	0	0	1	0	0	0	2	360	26	4.5	7.344	47.5	4.3	7.37	42	4.6
169	76	0	3	24.13	0	0	1	0	1	0	0	0	2	175	53	2.5	7.46	35	4.1	7.34	41	4.4
171	78	1	3	30	0	0	1	0	1	0	0	0	2	171	19	2	7.448	39.7	3.7	7.36	49.7	3.9
172	56	0	2	39.56	0	1	0	0	1	0	0	0	2	220	41	1	7.384	39.9	4	7.289	50.9	4.6
173	63	1	3	32.6	0	0	0	0	0	0	0	0	2	250	26	2	7.397	45.1	3.8	7.305	55.1	3.7
174	86	1	2	26.99	0	0	1	0	1	1	0	0	2	205	47	2	7.4	34	4.1	7.31	40	4.4
175	66	1	1	30.61	0	1	0	0	0	0	0	0	2	150	19	1.3	7.38	43	4.1	7.29	52	6.6
176	64	1	2	29.76	0	0	0	0	0	0	0	0	2	130	34	1	7.425	40.6	4.7	7.37	42.4	4.7
177	71	1	2	29.32	0	0	0	0	1	0	1	0	2	255	26	1	7.431	41.5	3.8	7.329	49.5	4
178	53	1	3	23.61	1	0	0	0	1	0	0	0	2	436	34	4	7.423	32.8	3.4	7.359	30.4	4
179	30	1	3	22.19	0	0	0	0	0	0	1	0	2	183	38	1.3	7.42	39	3.9	7.45	36	4
180	50	0	3	27.44	0	0	0	0	0	0	0	0	2	170	31	1	7.462	33.4	4	7.353	40.5	3.8
181	73	1	3	21.3	0	0	1	0	1	0	1	0	2	415	26		7.47	37.1	4.3	7.427	39.3	4.5
182	82	0	2	22.49	1	0	0	0	1	0	0	0	2	60	24	2	7.43	40	3.9	7.37	45	3.8
183	60	0	3	39.98	1	1	0	0	1	0	0	0	2	146	27	1	7.39	46	3.4	7.33	51	3.4
184	70	1	2	32.87	0	0	0	0	1	0	0	0	2	202	26	2	7.358	52.3	4	7.357	50.7	4.1
185	67	1	3	45.11	0	1	1	0	1	0	0	0	2	373	41	4.3	7.363	43.4	4.1	7.358	37.2	4
186	52	1	3	25.62	1	0	0	0	0	0	0	0	2	235	26	2.1	7.4	43	3.7	7.38	44	4.2
187	53	1	3	28.67	0	0	1	0	0	1	0	0	2	182	26	3.9	7.32	48	4.6	7.2	70	4.2
188	56	1	2	26.57	0	1	0	0	0	0	0	0	2	210	26	2.5	7.42	36	3.7	7.26	52	4.9
189	71	1	2	30.85	0	0	0	0	0	0	0	0	2	226	26	0.5	7.38	43	3.9	7.3	55	4.6
190	62	1	3		0	0	0	0	0	0	0	0	2	120	27	2	7.409	35.3	2.6	7.4	32	2.9
191	49	0	2	36.66	0	0	0	0	0	0	1	0	2	200	46	2	7.41	36	4	7.25	52	4.3
192	57	1	3	27.28	1	0	0	0	0	0	0	0	2	234	26	2	7.37	38.9	4.3	7.29	51	4.8
193	78	1	2	18.29	0	0	0	0	0	0	0	0	2	195	26	2	7.479	32.2	3.6	7.313	48.4	3.6
194	56	0	3	45.45	0	1	0	1	1	0	0	0	2	139	34	2	7.25	60	4.1	7.31	50	4.3
195	70	0		28.28	1	0	0	0	0	0	0	0	2	215	26	1	7.46	34	3.7	7.323	46.6	4.1
196	53	1	2	22.28	0	0	0	0	0	0	0	0	2	255	26	3	7.46	34	3.9	7.34	47	4.9
197	71	0	2	23.83	0	0	0	0	0	0	0	0	2	245	26	2	7.35	49	4.1	7.18	69	4.3
198	66	0	2	29.15	0	0	0	0	0	0	0	0	2	139	27	2	7.464	34.2	3.4	7.372	41.1	3.7
199	60	1	2	24.45	0	0	0	1	0	0	0	0	2	260	26	3	7.43	41	3.8	7.4	42	4.2
200	57	0	2	18.9	1	0	1	0	0	0	0	0	2	97		1.3	7.42	52.8	3.8	7.25	57	4.6
201	57	0	1	47.89	0	1	0	0	0	0	0	0	2	192	41	2	7.4	43	4.2	7.4	43	4.3
202	77	1	2	28.23	0	0	0	0	1	0	0	0	2	113	3	2	7.396	43.4	3.8	7.445	37.1	3.7
203	82	1	3	26.77	0	0	1	0	1	0	0	0	2	135	47	2	7.448	44.5	3.9	7.443	43.6	4.1
204	59	1	2	24.34	0	0	0	1	0	0	0	0	2	194	34	2	7.45	33	4	7.24	54	4.7
205	59	1	3	36.33	1	1	1	1	1	0	0	0	2	200	26	2	7.3	54	4	7.3	51	4.5
207	63	1	3	36.85	0	0	0	0	0	0	0	0	2	243	43	2	7.388	45.5	4.3	7.267	62.3	4.7
208	55	0	2	27.25	1	1	0	0	0	0	0	0	2	308	26	3	7.4	42	3.9	7.39	42	3.7
209	63	1	2	26.06	0	0	0	1	1	0	1	0	2	115	18	1	7.37	31	4.1	7.36	30	5.1
210	53	1	2	32.59	0	1	0	0	0	0	0	0	2	255	26	3	7.371	44.8	4	7.243	63.9	4.4
212	56	1	2	25.93	0	1	0	0	1	1	0	0	2	235	41	2	7.385	40.4	4.1	7.333	44.1	4.2
213	70	0	2	37.1	0	0	0	1	0	0	0	0	2	120	19	2.1	7.459	37.4	4	7.405	39	3.9
214	72	1	3	22.76	0	0	1	0	1	0	0	0	2	50	3	1	7.44	31.7	4.1	7.368	38.3	4.3
215	49	1	2	30.11	0	0	0	0	0	0	0	0	2	249	23	2	7.402	37.4	4	7.37	38.6	4.2
216	49	0	2	25.15	1	0	0	0	0	0	0	0	2	180	31	2	7.406	40.2	3.8	7.327	44.1	4.5
217	53	0	3	31.25	1	0	0	0	0	0	0	0	2	190	26	1	7.371	42.2	3.9	7.357	41.3	3.5
218	63	0	1	29.83	0	0	0	0	0	0	0	0	2	151		2	7.421	39.8	3.9	7.28	56.7	3.5
219	45	0	1	34.6	0	0	0	0	0	0	0	0	2	325	38	4	7.463	31.4	3.8	7.314	47.4	3.7
220	60	0	3	27.89	0	0	0	0	1	0	0	0	2	107	18	1	7.51	31	3.2	7.45	35	3.1
221	66	0	3	42.82	0	0	0	1	1	0	1	0	2	237	49	2	7.371	42.5	3.8	7.312	47.3	4
222	69	1	3	31.8	0	1	0	0	1	1	0	0	2	168	34	3	7.29	55	4.2	7.37	43	4.2
223	51	0	2	33.06	0	0	0	0	0	0	0	0	2	236	41	3	7.412	39.4	3.8	7.411	34.2	3.8
224	60	1	2	23.88	0	0	0	0	0	0	0	0	2	175	34	2	7.324	46.8	3.6	7.241	57.5	4.9
225	64	1	3	23.39	1	0	1	1	1	1	0	0	2	153	34	2	7.366	47.6	3.9	7.273	57	4.5
226	59	1	2	26.15	0	0	0	0	0	0	0	0	2	250	41	2				7.354	44.7	4
227	71	0	2	28.34	0	0	0	0	1	0	0	0	2	235	41	1.3	7.415	41.1	3.6	7.332	47	4.1
228	46	1	2	24.54	1	0	0	0	1	0	0	0	2	275	23	3	7.488	35.2	4.1	7.4	40	4.2
229	60	0	3	20.69	0	0	0	0	0	0	0	0	2	160	19	2	7.401	43.8	4	7.38	42.2	4.3
230	67	1	2	22.46	0	0	0	0	0	0	1	0	2	170	34	2	7.444	42.1	3.8	7.28	55.7	3.5
231	49	0	3	26.67	1	0	0	0	0	1	0	0	2	121	31	2	7.377	42	3.6	7.288	52.87	3.7
232	86	1	2	23.29	0	1	0	1	1	0	0	0	2	240	54	1	7.36	44	4.2	7.36	44	4.6
233	68	1	2	24.57	0	0	0	0	0	0	0	0	2	191	49	2.125	7.43	40.3	3.5	7.347	44.5	4.2
234	67	1	3	21.42	1	0	0	0	1	1	0	0	2	114	18	1	7.4	39	3.4	7.34	48	3.6
235	47	1	3	25.01	0	0	0	0	0	0	0	0	2	145	31	3	7.37	50	4.4	7.34	48	4.7
236	67	0	2	22.23	0	0	0	0	1	0	0	0	2	110	18	3	7.47	32	3.6	7.342	45.4	3.8
237	60	1	3	33.8	0	0	0	0	1	0	0	0	2	398	26	3	7.402	42.6	4	7.336	44.8	4.2
238	68	1	2	31.48	0	0	0	1	1	0	0	0	2	227	26	3	7.36	43	3.8	7.27	52	4.3
239	50	1	3	22.92	0	0	0	0	1	0	0	0	2	70	15	2	7.347	48.8	3.9		38.4	3.7
240	58	1	2	19.97	1	0	0	0	0	0	0	0	2	91	3	1	7.43	40	3.7	7.41	42	3.5
241	60	1	2	31.83	0	0	0	0	0	0	0	0	2	245	34	2	7.413	43.7	3.7	7.26	64	4.6
242	56	1	3	35.24	0	0	0	0	1	0	0	0	2	225	26	1	7.445	40.6	3.5	7.351	47.7	3.7
243	57	1	2	24.97	0	0	0	1	0	0	0	0	2	335	26	2	7.34	49	3.9	7.29	52	4
244	31	1	2	24.78	0	0	0	0	0	0	0	0	2	489	23	2	7.41	42	3.6	7.37	42	4.2
245	71	1	2	25.25	0	0	0	0	1	0	0	0	2	178	34	2	7.46	35	3.7	7.41	39	3.7
246	63	1	2	24.57	0	1	0	0	0	0	0	0	2	130	34	2	7.401	41.1	4.3	7.383	41.7	5
247	62	0	2	23.01	0	0	0	0	1	0	1	0	2	278	41	3	7.292	56.8	3.7	7.274	57.9	4
248	46	0	2	23.32	0	0	0	0	0	0	0	0	2	217	38	2	7.519	29.2	3.8	7.491	27.5	3.3
249	64	1	4	34.37	0	0	1	0	1	0	0	0	2	410	26	2.1	7.41	46	3.7	7.38	43	4
250	66	0	3	36.05	0	0	0	0	0	0	1	0	2	94	26	1	7.42	38	3.7	7.425	36.3	4.2
251	48	1	3	29.71	0	0	0	0	0	0	0	0	2	251	23	2	7.348	44.7	3.5	7.235	56.7	4.7
252	55	1	2	32.61	0	0	0	0	0	0	0	0	2	168	34	2	7.39	44	4.1	7.333	44.6	4
253	63	0	2	32.89	0	0	0	0	1	0	0	0	2	230	41	4	7.34	47	3.4	7.28	52	4
254	76	0	2	24.24	0	0	0	0	1	0	0	0	2	166	19	1	7.37	47	3.5	7.36	46.2	4.1
255	69	1	3	37.24	1	1	0	1	1	0	0	0	2	233	34	2	7.39	40.5	3.6	7.26	59.3	4.6
256	81	0	3	23.71	0	0	1	1	0	0	0	0	2	257	54	1.5	7.4	34	3.9	7.35	40	4.3
257	55	1	1	27.78	0	0	0	0	0	0	0	0	2	167	19	2	7.3	52	5.1	7.34	48	6.2
258	70	1	2	22.65	0	0	0	0	0	0	0	0	2	280	26	2	7.38	27	3.6	7.34	46	4.1
259	68	1		20.41	1	0	0	0	0	0	0	0	2	224	26	4	7.47	34	3.9	7.38	41	3.8
260	60	1	3	27.89	0	1	0	0	0	0	0	0	2	125	19	1	7.43	36	4.5	7.37	42	4.8
261	67	1	2	30.86	0	0	0	0	0	0	1	0	2	145	19	2	7.41	32	3.6	7.28	53	4.8
262	74	0	3	27.7	0	1	1	0	1	0	0	0	2	130	34	3	7.45	36	3.7	7.44	36	3.6
263	53	0	1	37.52	0	0	0	0	0	0	0	0	2	117	3	1	7.42	38.3	3.7	7.41	38	3.8
264	49	1	2	25.4	1	0	0	0	0	0	0	0	2	232	38	1	7.43	37	3.8	7.32	49	3.7
265	75	0	2	20.17	0	0	0	0	1	0	0	0	2	154	19	2	7.44	36	3.6	7.38	40	3.7
266	48	1	2	23.36	0	0	0	0	0	0	0	0	2	146	16	1	7.36	51.5	4	7.388	44.8	4.1
267	56	1	2	30.09	1	0	0	0	1	0	0	0	2	175	19	3	7.368	50.3	3.7	7.288	62.2	4.8
268	58	1	3	35.06	0	1	0	0	0	0	0	0	2	545	41	3	7.42	39	3.4	7.34	45	3.8
269	49	1	1	20.45	0	0	0	0	0	0	0	0	2	123	31	2	7.4	41	4.1	7.38	41	4.3
270	51	1	2	29.67	1	0	0	1	0	0	1	0	2	121	19	4	7.268	52.9	3.8	7.304	45.9	3.8
271	54	1	1	25.65	0	0	0	0	0	0	0	0	2	120	34	1	7.453	33.6	4.3	7.378	40.6	4.5
272	68	1	2	25.25	0	0	0	0	1	0	0	0	2	180	27	2	7.333	49.4	4	7.183	76.3	4.6
273	68	1	3	22.31	0	0	0	1	1	0	0	0	2	185	26	2	7.49	30	3.6	7.39	37	3.9
274	65	1	1	26.8	0	0	0	0	1	0	0	0	2	244		2	7.47	36.9	4.3	7.47	35.6	4
275	64	0	2	23.92	0	0	0	0	1	0	0	0	2	127	19	1	7.452	43.6	4	7.487	37.4	3.7
276	61	0		25.34	0	1	0	0	0	0	0	0	2	135	42	1	7.38	46	4.4	7.41	42	3.5
277	49	1	1	28.65	0	0	0	0	0	0	0	0	2	130	31	2	7.401	39.7	4.2	7.355	45.1	4.9
278	55	1	3	29.54	0	0	0	0	1	0	1	0	2	212	41	1	7.37	44.3	4.2	7.37	41.5	4.4
279	78	0	2	26.17	0	0	0	0	1	1	0	0	2	88	18	2	7.404	35.1	4.1	7.352	40.4	4.3
280	66	1	1	23.08	0	0	0	0	0	0	0	0	2	183		2	7.414	40.7	4.9	7.378	42.2	4.3
281	54	0	2	26.35	0	0	0	0	0	0	0	0	2	347	26	1.1	7.365	49.9	4.5	7.294	53.9	3.7
282	71	1	2	29.07	0	0	1	0	0	0	0	0	2	93	18	1	7.327	46.6	4.5	7.317	49.5	4.5
283	79	1	2	21.72	0	0	0	0	1	0	0	0	2	157	19	2	7.45	41	3.8	7.42	45.1	3.9
284	45	1	2	25.4	1	1	0	0	0	0	0	0	2	95	23	3	7.39	41	4.2	7.36	43.2	4.5
285	72	1	2	28.3	0	1	0	0	0	0	0	0	2	114	3	1	7.45	37	3.9	7.41	39	4.2
286	73	0	3	35	0	0	0	1	0	0	0	0	2	154	27	2	7.414	39.1	4	7.41	37.6	4.1
287	57	0	2	27.77	0	0	0	1	0	0	0	0	2	69	18	2	7.34	49	3.6	7.263	56.9	3.6
288	46	0	2	40.69	0	0	0	0	0	0	0	0	2	320	23	1.1	7.34	49	3.3	7.33	46	3.6
289	70	0	3	18.49	1	1	0	0	0	0	0	0	2	185	49	2.1		45	3.7	7.29	55	3.9
290	75	1	2	27.7	0	0	0	0	1	0	0	0	2	195	34	2	7.416	43.8	3.9	7.358	46.7	4.6
291	88	0	3	21.14	0	1	0	0	1	0	0	0	2	110	16	2	7.433	35.4	3.9	7.425	35.6	3.7
292	76	0	3	27.59	0	0	0	0	1	0	0	0	2	149	19	2	7.391	40.4	4.1	7.326	47.4	4.6
293	56	0	2	34.72	0	0	0	0	0	1	0	0	2	188	41	1	7.36	37	4.2	7.28	45	4.1
